# Supplementary material for: Diversity, Complexity and Ordinality: Mental Health Services Outside the Institutions—Service Users’ and Professionals’ Experience-Based Practices and Knowledges, and New Public Management
Source: Int J Environ Res Public Health. 2021 Jul 2;18(13):7075. doi: 10.3390/ijerph18137075 (PMC8297002; doi:10.3390/ijerph18137075)
Supplement: Supplementary file 1 [file ijerph-18-07075-s001.zip]

Archive with 2 entries (2 files):
- Interview protocol service user.pdf
- Interview protocol support worker.pdf
